# Supplementary material for: Spectrum and Prevalence of Rare APOE Variants and Their Association with Familial Dysbetalipoproteinemia
Source: Int J Mol Sci. 2024 Nov 25;25(23):12651. doi: 10.3390/ijms252312651 (PMC11641494; doi:10.3390/ijms252312651)
Supplement: Supplementary file 1 [file ijms-25-12651-s001.zip]

Archive with 3 entries (2 files):
- ijms-3275015-supplementary/
- ijms-3275015-supplementary/Figure S1_Supplementary Material.pdf
- ijms-3275015-supplementary/Table S1_Supplementary Material.pdf
